# Supplementary material for: Fine Carbohydrate Structure of Dietary Resistant Glucans Governs the Structure and Function of Human Gut Microbiota
Source: Nutrients. 2021 Aug 24;13(9):2924. doi: 10.3390/nu13092924 (PMC8467459; doi:10.3390/nu13092924)
Supplement: Supplementary file 1 [file nutrients-13-02924-s001.zip]

Archive with 1 entries (1 files):
- nutrients-1320430-supplementary.pdf
